# Supplementary material for: Moderate Reduction in Dietary Net Energy Level Enhances Intestinal Health in Tunchang Pigs via Gut Microbiota Modulation
Source: Animals (Basel). 2025 Sep 28;15(19):2836. doi: 10.3390/ani15192836 (PMC12523503; doi:10.3390/ani15192836)
Supplement: Supplementary file 1 [file animals-15-02836-s001.zip]

Archive with 1 entries (1 files):
- animals-3882720-supplementary.pdf
